# Supplementary material for: Bacteria producing the bioplastic polyhydroxybutyrate kill the nematode Caenorhabditis elegans
Source: PLoS Biol. 2026 Apr 10;24(4):e3003748. doi: 10.1371/journal.pbio.3003748 (PMC13108865; doi:10.1371/journal.pbio.3003748)
Supplement: S1 Data — Raw data underlying Figs 1A, 2D, 3C–3F, 3H, 3I, 4A, 5C–5F, 5I, 5K–5M, 6D, 6E, S1A, S2B, S2D, S3D. (XLSX) [file pbio.3003748.s001.xlsx]

## Sheet: FIG 1A & S1A
Fig 1A data- Normalized Fig S1A data to maximum dose, scaled linerarly i.e. 1-(MIC/Max dose)
	Enterobacter sp. JUb101 (EJ101)	S. marcescens Db11	E. coli BW25113	E. coli HT115	E. coli OP50	B. subtilis sp.168 (BS168)	C. portucalensis sp.	Comamonas	P. aeruginosa PA14
lactate								0.67	0.33
pyruvate								0.5	0.33
acetate									0.33
fumarate						0.17			0.67
glucose									0.6
butyrate		0.5	0.166667	0.166667	0.166667	0.166667		0.833333	0.666667
propionate	0.142857	0.142857	0.285714	0.142857	0.428571	0.428571			0.142857
HMB	0.142857	0.142857	0.285714	0.142857	0.571429	0.285714
Fig S1A data - Lowest concentration at which some toxic phenotype was observed (relative to untreated control of the same diet)
	Enterobacter sp. JUb101 (EJ101)	S. marcescens Db11	E. coli BW25113	E. coli HT115	E. coli OP50	B. subtilis sp.168 (BS168)	C. portucalensis sp.	Comamonas	P. aeruginosa PA14	Max. Dose (mM)
lactate								40	80	120
pyruvate								60	80	120
acetate					120				80	120
fumarate			120			100			40	120
glucose									40	100
butyrate		60	100	100	100	100		20	40	120
propionate	120	120	120	100	80	80	140	140	120	140
HMB	60	60	60	60	30	50			70	70

## Sheet: FIG 2D
	Bio rep 1
	Comamonas wild type			Comamonas phaC-
	tech 1	tech 2	tech 3	tech 1	tech 2	tech 3
dead	5	12	2	4	0	2
arrested	13	18	8	0	0	0
survivors	5	7	3	71	73	76
	Bio rep 2
	Comamonas wild type			Comamonas phaC-
	tech 1	tech 2	tech 3	tech 1	tech 2	tech 3
dead	14	13	22	0	0	0
arrested	54	92	66	0	0	0
survivors	1	0	1	119	123	114
	Bio rep 3
	Comamonas wild type			Comamonas phaC-
	tech 1	tech 2	tech 3	tech 1	tech 2	tech 3
dead	16	14	8	0	1	0
arrested	71	69	83	0	0	0
survivors	1	0	1	104	109	103

## Sheet: FIG 2E
	24 hours - bio rep 1								48 hours - bio rep 1								72 hours - bio rep 1
	M9 control			Comamonas + 75 mM lactate					M9 control			Comamonas + 75 mM lactate					M9 control			Comamonas + 75 mM lactate
	tech 1	tech 2	tech 3	tech 1	tech 2	tech 3			tech 1	tech 2	tech 3	tech 1	tech 2	tech 3			tech 1	tech 2	tech 3	tech 1	tech 2	tech 3
total*	39	55	77	40	29	46		total *	170	199	231	67	47	43		total *	81	87	73	60	-	70
rescued	40	45	69	7	8	6		rescued	165	177	212	5	4	4		rescued	95	77	70	2	-	8
% rescued	1.02564	0.818182	0.896104	0.175	0.275862	0.130435		% rescued	0.970588	0.889447	0.917749	0.0746269	0.0851064	0.0930233		% rescued	1.17284	0.885057	0.958904	0.0333333	-	0.114286
	24 hours - bio rep 2								48 hours - bio rep 2								72 hours - bio rep 2
	M9 control			Comamonas + 75 mM lactate					M9 control			Comamonas + 75 mM lactate					M9 control			Comamonas + 75 mM lactate
	tech 1	tech 2	tech 3	tech 1	tech 2	tech 3			tech 1	tech 2	tech 3	tech 1	tech 2	tech 3			tech 1	tech 2	tech 3	tech 1	tech 2	tech 3
total **	289	244	244	137	143	137		total **	209	300	180	183	130	106		total *	64	67	65	168	187	203
rescued	214	210	209	45	37	42		rescued	209	300	177	21	27	32		rescued	64	67	63	0	0	0
% rescued	0.740484	0.860656	0.856557	0.328467	0.258741	0.306569		% rescued	1	1	0.983333	0.114754	0.207692	0.301887		% rescued	1	1	0.969231	0	0	0
	24 hours - bio rep 3								48 hours - bio rep 3								72 hours - bio rep 3
	M9 control			Comamonas + 75 mM lactate					M9 control			Comamonas + 75 mM lactate					M9 control			Comamonas + 75 mM lactate
	tech 1	tech 2	tech 3	tech 1	tech 2	tech 3			tech 1	tech 2	tech 3	tech 1	tech 2	tech 3			tech 1	tech 2	tech 3	tech 1	tech 2	tech 3
total **	188	190	199	136	114	121		total **	139	140	148	103	109	120		total **	106	112	111	139	144	171
rescued	188	190	199	31	19	22		rescued	139	140	148	19	12	9		rescued	106	112	111	0	0	1
% rescued	1	1	1	0.227941	0.166667	0.181818		% rescued	1	1	1	0.184466	0.110092	0.075		% rescued	1	1	1	0	-	0.00584795
* number of L1s plated (difficult to count in thick bacteria)																	72 hours - bio rep 4
** number of live and dead animals after rescue (more accurate)																	M9 control			Comamonas + 75 mM lactate
percentages are capped at 100% when graphing																	tech 1	tech 2	tech 3	tech 1	tech 2	tech 3
																total *	48	49	83	148	126	102
																rescued	57	47	81	0	0	0
																% rescued	1.1875	0.959184	0.975904	0	0	0
																	72 hours - bio rep 5
																	M9 control			Comamonas + 75 mM lactate
																	tech 1	tech 2	tech 3	tech 1	tech 2	tech 3
																total *	64	67	65	168	187	203
																rescued	72	72	63	0	0	0
																% rescued	1.125	1.07463	0.969231	0	0	0

## Sheet: FIG 3C
Bio rep 1					Bio rep 2					Bio rep 3
Sample type	Sample ID	Cell dry weight (mg)	methyl-3hydroxybutyrate EIC	methyl-benzoic acid EIC	Sample type	Sample ID	Cell dry weight (mg)	methyl-3hydroxybutyrate EIC	methyl-benzoic acid EIC	Sample type	Sample ID	Cell dry weight (mg)	methyl-3hydroxybutyrate EIC	methyl-benzoic acid EIC
standard	PHB_0.25mg_1	0.25	234420	1510493	standard	PHB_0.25mg_1	0.25	507339	2183290	standard	PHB_0.25mg_1	0.25	149046	1726800
standard	PHB_0.25mg_2	0.25	327901	630909	standard	PHB_0.25mg_2	0.25	520817	2275242	standard	PHB_0.25mg_2	0.25	193195	1975894
standard	PHB_0.25mg_3	0.25	247627	1527455	standard	PHB_0.25mg_3	0.25	422294	2029170	standard	PHB_0.25mg_3	0.25	169336	1942569
standard	PHB_0.5mg_1	0.5	603709	2164964	standard	PHB_0.5mg_1	0.5	1205115	2459117	standard	PHB_0.5mg_1	0.5	325053	2149477
standard	PHB_0.5mg_2	0.5	509142	1556877	standard	PHB_0.5mg_2	0.5	800950	1879320	standard	PHB_0.5mg_2	0.5	293827	1868620
standard	PHB_0.5mg_3	0.5	456183	1445778	standard	PHB_0.5mg_3	0.5	971697	2277871	standard	PHB_0.5mg_3	0.5	307900	2168250
standard	PHB_1mg_1	1	1006819	1584347	standard	PHB_1mg_1	1	2079176	2310002	standard	PHB_1mg_1	1	636855	1769245
standard	PHB_1mg_2	1	989080	1606698	standard	PHB_1mg_2	1	2211378	2455155	standard	PHB_1mg_2	1	765489	2124363
standard	PHB_1mg_3	1	1009956	1571941	standard	PHB_1mg_3	1	2377345	2514200	standard	PHB_1mg_3	1	589313	2067778
standard	PHB_2mg_1	2	1926205	1520294	standard	PHB_2mg_1	2	4655287	2743617	standard	PHB_2mg_1	2	1390415	1789716
standard	PHB_2mg_2	2	2067614	1635238	standard	PHB_2mg_2	2	3091999	2010893	standard	PHB_2mg_2	2	1304737	1725044
standard	PHB_2mg_3	2	1828179	1512966	standard	PHB_2mg_3	2	4187629	2230732	standard	PHB_2mg_3	2	1305473	1590639
blank	blank_11	0	0	1564733	blank	blank_12	0	0	2995064	blank	blank_11	0	0	2015344
blank	blank_2	0	0	1413952	blank	blank_2	0	0	2569569	blank	blank_2	0	4446	49717
blank	blank_21	0	0	1657739	blank	blank_22	0	0	2651878	blank	blank_21	0	0	2072238
blank	blank_31	0	0	1599688	blank	blank_32	0	0	2221587	blank	blank_31	0	0	1965192
blank	blank_41	0	0	1451903	blank	blank_42	0	0	2711907	blank	blank_41	0	0	1857324
blank	blank_51	0	0	1708525	blank	blank_52	0	0	2369146	sample	C.necator_lactate_1	7.03	823413	1906541
sample	C.necator_lactate_1	7.63	3453554	1632549	sample	C.necator_lactate_1	7.11	7422954	2713198	sample	C.necator_lactate_2	5.71	715959	1986419
sample	C.necator_lactate_2	9.21	4358635	1643702	sample	C.necator_lactate_2	7.49	6399092	2084067	sample	C.necator_lactate_3	6.87	842472	2043325
sample	C.necator_lactate_3	6.39	3031642	1562196	sample	C.necator_lactate_3	7.65	6306558	2358528	sample	C.necator_untreated_1	12.4	1333503	1888379
sample	C.necator_untreated_1	11.39	3209963	1741843	sample	C.necator_untreated_1	13.34	4894520	2166816	sample	C.necator_untreated_2	12.98	1524705	2029547
sample	C.necator_untreated_2	10.45	3350810	1823638	sample	C.necator_untreated_2	10.82	3519640	2674437	sample	C.necator_untreated_3	8.44	940101	1965840
sample	C.necator_untreated_3	11.64	3643693	1682306	sample	C.necator_untreated_3	13.34	2758183	1962537	sample	Comamonas_lactate_1	18.25	2367890	2025318
sample	Comamonas_lactate_1	13.91	2024112	1482716	sample	Comamonas_lactate_1	13.22	3500904	2903031	sample	Comamonas_lactate_2	16.99	2280386	2097370
sample	Comamonas_lactate_2	14.51	1969964	1562020	sample	Comamonas_lactate_2	12.62	3056628	2397825	sample	Comamonas_lactate_3	18.43	2199026	1939064
sample	Comamonas_lactate_3	13.44	1819648	1476690	sample	Comamonas_lactate_3	16.17	2732819	1903165	sample	Comamonas_untreated_1	12.27	0	2121382
sample	Comamonas_untreated_1	13.13	0	1196112	sample	Comamonas_untreated_1	14.15	0	2654777	sample	Comamonas_untreated_2	12.91	128965	2000780
sample	Comamonas_untreated_2	14.78	0	1530420	sample	Comamonas_untreated_2	13.79	0	2553125	sample	Comamonas_untreated_3	13.55	0	2041349
sample	Comamonas_untreated_3	13.54	0	1521594	sample	Comamonas_untreated_3	14.47	0	2658287	sample	HT115_lactate_1	21.7	0	2058145
sample	HT115_lactate_1	15.86	0	1509965	sample	HT115_lactate_1	17.68	0	2127708	sample	HT115_lactate_2	20.97	0	1894580
sample	HT115_lactate_2	13.55	0	1507292	sample	HT115_lactate_2	21.16	0	3126257	sample	HT115_lactate_3	25.01	0	1811869
sample	HT115_lactate_3	15.53	0	1508179	sample	HT115_lactate_3	16.96	0	2515361	sample	HT115_untreated_1	19.5	0	1837822
sample	HT115_untreated_1	13.47	0	1527300	sample	HT115_untreated_1	14.69	0	2876841	sample	HT115_untreated_2	24.62	0	2128692
sample	HT115_untreated_2	12.65	0	1508036	sample	HT115_untreated_2	14.16	0	2439334	sample	HT115_untreated_3	20.58	0	2008866
sample	HT115_untreated_3	14.46	0	1654248	sample	HT115_untreated_3	19.28	0	2214735

## Sheet: FIG 3D
note: Bio rep 2 controls and certain samples are also used in Fig 3F as these samples were measured together.
Bio rep 1					Bio rep 2					Bio rep 3					Bio rep 4					Bio rep 5					Bio rep 6					Bio rep 7					Bio rep 8					Bio rep 9					Bio rep 10
Sample type	Sample ID	Cell dry weight (mg)	methyl-3hydroxybutyrate EIC	methyl-benzoic acid EIC	Sample type	Sample ID	Cell dry weight (mg)	methyl-3hydroxybutyrate EIC	methyl-benzoic acid EIC	Sample type	Sample ID	Cell dry weight (mg)	methyl-3hydroxybutyrate EIC	methyl-benzoic acid EIC	Sample type	Sample ID	Cell dry weight (mg)	methyl-3hydroxybutyrate EIC	methyl-benzoic acid EIC	Sample type	Sample ID	Cell dry weight (mg)	methyl-3hydroxybutyrate EIC	methyl-benzoic acid EIC	Sample type	Sample ID	Cell dry weight (mg)	methyl-3hydroxybutyrate EIC	methyl-benzoic acid EIC	Sample type	Sample ID	Cell dry weight (mg)	methyl-3hydroxybutyrate EIC	methyl-benzoic acid EIC	Sample type	Sample ID	Cell dry weight (mg)	methyl-3hydroxybutyrate EIC	methyl-benzoic acid EIC	Sample type	Sample ID	Cell dry weight (mg)	methyl-3hydroxybutyrate EIC	methyl-benzoic acid EIC	Sample type	Sample ID	Cell dry weight (mg)	methyl-3hydroxybutyrate EIC	methyl-benzoic acid EIC
standard	PHB_0.625mg_1	0.0625	25695	1011389	standard	PHB_0.25mg_1	0.25	118470	889291	standard	PHB_0.125mg_1	0.125	66894	923636	standard	PHB_0.125mg_1	0.125	56567	842842	standard	PHB_0.25mg_1	0.25	126583	775917	standard	PHB_0.25mg_1	0.25	88794	777668	standard	PHB_0.25mg_1	0.25	1305017	5075522	standard	PHB_0.25mg_1	0.25	692255	3340380	standard	PHB_0.25mg_1	0.25	693315	2769935	standard	PHB_0.25mg_1	0.25	602860	2333354
standard	PHB_0.625mg_2	0.0625	31461	986780	standard	PHB_0.25mg_2	0.25	135944	974354	standard	PHB_0.125mg_2	0.125	62551	887471	standard	PHB_0.125mg_2	0.125	55608	848227	standard	PHB_0.25mg_2	0.25	96656	637787	standard	PHB_0.25mg_2	0.25	101364	804041	standard	PHB_0.25mg_2	0.25	1049417	3720123	standard	PHB_0.25mg_2	0.25	939539	3547848	standard	PHB_0.25mg_2	0.25	554694	1807021	standard	PHB_0.25mg_2	0.25	655713	2279577
standard	PHB_0.625mg_3	0.0625	31635	963614	standard	PHB_0.25mg_3	0.25	118663	1124946	standard	PHB_0.125mg_3	0.125	63227	862429	standard	PHB_0.125mg_3	0.125	58590	916110	standard	PHB_0.25mg_3	0.25	97117	747475	standard	PHB_0.25mg_3	0.5	155975	771642	standard	PHB_0.25mg_3	0.25	1110876	4404518	standard	PHB_0.25mg_3	0.25	931735	3404196	standard	PHB_0.25mg_3	0.25	632760	2177803	standard	PHB_0.25mg_3	0.25	613746	2371674
standard	PHB_0.125mg_1	0.125	58610	938966	standard	PHB_0.5mg_1	0.5	260720	1153404	standard	PHB_0.25mg_1	0.25	122632	890616	standard	PHB_0.25mg_1	0.25	113608	845396	standard	PHB_0.5mg_1	0.5	182777	842136	standard	PHB_0.5mg_1	0.5	178484	819786	standard	PHB_0.5mg_1	0.5	2585167	4602511	standard	PHB_0.5mg_1	0.5	1765910	3685441	standard	PHB_0.5mg_1	0.5	1297624	2755004	standard	PHB_0.5mg_1	0.5	1074047	2506146
standard	PHB_0.125mg_2	0.125	65528	999403	standard	PHB_0.5mg_2	0.5	247866	1154657	standard	PHB_0.25mg_2	0.25	122580	873367	standard	PHB_0.25mg_2	0.25	112344	798101	standard	PHB_0.5mg_2	0.5	230312	897394	standard	PHB_0.5mg_2	0.5	172765	765775	standard	PHB_0.5mg_2	0.5	2356237	4887579	standard	PHB_0.5mg_2	0.5	1704822	3634078	standard	PHB_0.5mg_2	0.5	1258834	2576491	standard	PHB_0.5mg_2	0.5	869526	2282474
standard	PHB_0.125mg_3	0.125	65991	1015448	standard	PHB_0.5mg_3	0.5	253517	1130270	standard	PHB_0.25mg_3	0.25	121791	884200	standard	PHB_0.25mg_3	0.25	117375	896173	standard	PHB_0.5mg_3	0.5	211796	769589	standard	PHB_1mg_1	1	311465	848934	standard	PHB_0.5mg_3	0.5	2209185	4587869	standard	PHB_0.5mg_3	0.5	1784327	3617941	standard	PHB_0.5mg_3	0.5	1105601	2309192	standard	PHB_0.5mg_3	0.5	1164156	3079820
standard	PHB_0.25mg_1	0.25	127295	991753	standard	PHB_1mg_1	1	406856	1006256	standard	PHB_0.5mg_1	0.5	198978	904189	standard	PHB_0.5mg_1	0.5	194678	823323	standard	PHB_1mg_1	1	417341	834396	standard	PHB_2mg_1	2	519705	757424	standard	PHB_1mg_1	1	3604275	4523135	standard	PHB_1mg_1	1	3084430	3457381	standard	PHB_1mg_1	1	2173939	2579404	standard	PHB_1mg_1	1	1878190	2500015
standard	PHB_0.25mg_2	0.25	135600	1007534	standard	PHB_1mg_2	1	385699	993106	standard	PHB_0.5mg_2	0.5	209993	875379	standard	PHB_0.5mg_2	0.5	203890	877579	standard	PHB_1mg_2	1	377535	759403	standard	PHB_2mg_2	2	508386	763033	standard	PHB_1mg_2	1	4447553	4981672	standard	PHB_1mg_2	1	3267661	3484586	standard	PHB_1mg_2	1	2462137	2711165	standard	PHB_1mg_2	1	2059485	2663811
standard	PHB_0.25mg_3	0.25	133237	966624	standard	PHB_1mg_3	1	406504	1080161	standard	PHB_0.5mg_3	0.5	208063	887551	standard	PHB_0.5mg_3	0.5	195804	858843	standard	PHB_1mg_3	1	386464	785603	standard	PHB_2mg_3	2	559913	899989	standard	PHB_1mg_3	1	4305730	4983739	standard	PHB_1mg_3	1	3219521	3657584	standard	PHB_1mg_3	1	2226948	2586732	standard	PHB_1mg_3	1	2209054	2783941
standard	PHB_0.5mg_1	0.5	240556	1014063	standard	PHB_2mg_1	2	783210	1215006	standard	PHB_1mg_1	1	390000	874983	standard	PHB_1mg_1	1	352626	859152	standard	PHB_2mg_1	2	590615	771746	sample	aceE_lactate_1	12.83	0	731703	standard	PHB_2mg_1	2	6837426	4217237	standard	PHB_2mg_1	2	6013784	3832019	standard	PHB_2mg_1	2	4225510	2445720	standard	PHB_2mg_1	2	3591339	2377642
standard	PHB_0.5mg_2	0.5	263184	1034324	standard	PHB_2mg_2	2	813572	1277484	standard	PHB_1mg_2	1	381604	896764	standard	PHB_1mg_2	1	368045	865772	standard	PHB_2mg_2	2	608534	771170	sample	aceE_lactate_3	13.83	0	771082	standard	PHB_2mg_2	2	6589673	4277135	standard	PHB_2mg_2	2	6134416	3679795	standard	PHB_2mg_2	2	4661177	2775259	standard	PHB_2mg_2	2	3802592	2571206
standard	PHB_0.75mg_1	0.75	343612	972038	standard	PHB_2mg_3	2	774172	1157781	standard	PHB_1mg_3	1	410383	986820	standard	PHB_1mg_3	1	378128	909653	standard	PHB_2mg_3	2	631990	786932	sample	aceE_untreated_2	11.89	0	756696	standard	PHB_2mg_3	2	6483198	4004485	standard	PHB_2mg_3	2	5189539	3425607	standard	PHB_2mg_3	2	4331999	2616712	standard	PHB_2mg_3	2	3924413	2700609
standard	PHB_0.75mg_2	0.75	356093	1015510	sample	CN_lac_1	4.7	264035	1079479	standard	PHB_2mg_1	2	665020	946327	standard	PHB_2mg_1	2	606852	945252	sample	C.necator_lactate_1	6.87	544469	788091	blank	blank_20	0	0	737032	sample	anmK_lactate_1	19.29	699617	4831127	blank	blank_11	0	0	3791624	blank	blank_11	0	0	2831872	sample	aceE_lactate_1	11.36	0	2527861
standard	PHB_0.75mg_3	0.75	363307	996999	sample	CN_lac_2	3.67	201878	969434	standard	PHB_2mg_2	2	600249	882326	standard	PHB_2mg_2	2	596459	945643	sample	C.necator_lactate_2	7.56	705453	953918	blank	blank_30	0	0	842345	sample	anmK_lactate_2	16.65	614200	4877428	blank	blank_2	0	0	3596777	blank	blank_2	0	0	2083969	sample	aceE_lactate_2	12.45	0	2700541
standard	PHB_1mg_1	1	453060	1023992	sample	CN_lac_3	5.18	297549	1024813	standard	PHB_2mg_3	2	607094	874612	standard	PHB_2mg_3	2	607441	934906	sample	C.necator_lactate_3	8.04	707375	875892	blank	blank_9	0	0	743423	sample	anmK_lactate_3	26.99	887743	4654323	blank	blank_21	0	0	3721446	blank	blank_21	0	0	2500717	sample	aceE_lactate_3	15.22	0	2582010
standard	PHB_1mg_2	1	457012	1023581	sample	CN_unt_1	9.11	303065	1110630	sample	Comamonas_lactate_1	20.77	711267	980106	sample	aceE_lactate_1	30.77	0	966754	sample	C.necator_untreated_1	14.73	67849	735689	sample	Comamonas_lactate_2	10.93	284203	706620	sample	anmK_untreated_1	16.39	0	4501068	blank	blank_31	0	0	4081935	blank	blank_31	0	0	2640016	sample	aceE_untreated_1	9.21	0	2701132
standard	PHB_1mg_3	1	436242	953598	sample	CN_unt_2	8.07	299888	1242927	sample	Comamonas_lactate_2	20.41	725782	1040095	sample	aceE_lactate_2	31.56	0	1017680	sample	C.necator_untreated_2	9.1	52792	853631	sample	Comamonas_lactate_3	13.33	355347	725229	sample	anmK_untreated_2	17.88	0	4861398	blank	blank_41	0	0	4137452	blank	blank_41	0	0	2753211	sample	aceE_untreated_2	9.83	0	2754879
standard	PHB_1.25mg_1	1.25	489993	931879	sample	CN_unt_3	10.58	388875	1247309	sample	Comamonas_lactate_3	19.32	708117	893834	sample	aceE_lactate_3	32.38	0	915487	sample	C.necator_untreated_3	13.86	75801	811998	sample	Comamonas_untreated_1	12.33	0	880456	sample	anmK_untreated_3	20.61	0	4544613	blank	blank_51	0	0	3647803	blank	blank_51	0	0	2511203	sample	aceE_untreated_3	9.87	0	2518595
standard	PHB_1.25mg_2	1.25	536574	992843	sample	Comamonas_lactate_1	11.37	837497	1082730	sample	Comamonas_untreated_1	16.1	0	1011434	sample	aceE_untreated_1	17.23	0	967933	sample	Comamonas_lactate_1	14.38	390574	829566	sample	Comamonas_untreated_2	13.6	0	786692	blank	blank_11	0	0	4310002	Chloroform blank	CHCl3	0	0	0	Chloroform blank	CHCl3	0	0	0	blank	blank_11	0	0	2410916
standard	PHB_1.25mg_3	1.25	548396	1007945	sample	Comamonas_lactate_2	13.75	985016	1105184	sample	Comamonas_untreated_2	14.21	0	869368	sample	aceE_untreated_2	16.52	0	984380	sample	Comamonas_lactate_2	10.74	317549	820876	sample	Comamonas_untreated_3	13.65	0	871400	blank	blank_2	0	0	4311281	Chloroform blank	CHCl3_56	0	0	0	sample	Comamonas_lactate_1	18.72	3283475	2762012	blank	blank_2	0	0	2321802
standard	PHB_1.75mg_1	1.75	627283	1034912	sample	Comamonas_lactate_3	14.83	986538	1036174	sample	Comamonas_untreated_3	13.38	0	937815	sample	aceE_untreated_3	16.68	0	929630	sample	Comamonas_lactate_3	9.88	329256	801523	sample	HK_lactate_1	10.68	13143	831350	blank	blank_21	0	0	4667962	sample	Comamonas_lactate_1	16.48	4696133	4064110	sample	Comamonas_lactate_2	15.44	2664354	2588012	blank	blank_21	0	0	2507023
standard	PHB_1.75mg_2	1.75	656822	1100156	sample	Comamonas_untreated_1	14.4	0	910483	sample	llp_lactate_1	24.28	109936	1002958	sample	Comamonas_lactate_1	21.67	683883	848518	sample	Comamonas_untreated_1	12.33	0	817900	sample	HK_lactate_2	10.83	11995	816945	blank	blank_31	0	0	4447796	sample	Comamonas_lactate_2	16.31	4589289	3919280	sample	Comamonas_lactate_3	16.1	3002251	2675818	blank	blank_31	0	0	2468281
standard	PHB_1.75mg_3	1.75	629697	1022298	sample	Comamonas_untreated_2	9.69	0	1143600	sample	llp_lactate_2	26.79	123429	1040533	sample	Comamonas_lactate_2	13.84	560795	956392	sample	Comamonas_untreated_2	14.97	0	820173	sample	HK_untreated_2	12.03	0	795703	blank	blank_41	0	0	4518796	sample	Comamonas_lactate_3	16.33	4807987	4131023	sample	Comamonas_untreated_1	23.58	0	2814467	blank	blank_41	0	0	2356023
standard	PHB_2mg_1	2	776071	1020103	sample	Comamonas_untreated_3	14.15	0	1080871	sample	llp_lactate_3	29.23	106980	901096	sample	Comamonas_lactate_3	15.83	575856	951652	sample	Comamonas_untreated_3	13.38	0	774112	sample	HT_lactate_2	15.15	0	771716	Chloroform blank	CHCl3	0	0	0	sample	Comamonas_untreated_1	15.96	0	3724222	sample	Comamonas_untreated_2	16.08	0	2652114	Chloroform blank	CHCl3	0	0	0
standard	PHB_2mg_2	2	764435	1026064	sample	DSM_lac_1	25.53	0	910106	sample	llp_untreated_1	23.35	0	1043395	sample	Comamonas_untreated_1	16.08	0	895915	sample	DSM_lactate_1	14.07	0	864824	sample	metX_lactate_3	14.09	161131	826517	sample	Comamonas_lactate_1	16.64	3133530	4785702	sample	Comamonas_untreated_2	16.02	0	3999047	sample	Comamonas_untreated_3	19.16	0	2681938	Chloroform blank	CHCl3_45	0	0	0
standard	PHB_2mg_3	2	753054	1019921	sample	DSM_lac_2	35.21	0	1034535	sample	llp_untreated_2	28.73	0	995836	sample	Comamonas_untreated_2	17.09	0	916239	sample	DSM_lactate_2	21.55	0	951135	sample	metX_untreated_1	12.44	0	836114	sample	Comamonas_lactate_1_12	11.65	2395173	4758110	sample	Comamonas_untreated_3	15.81	0	4241687	sample	HK_lactate_1	14.68	417243	2720503	sample	Comamonas_lactate_1	15.98	6096548	2613818
sample	Comamonas_lactate_1	12.28	378289	963986	sample	DSM_lac_3	34.58	0	1183845	sample	llp_untreated_3	35.33	0	933629	sample	Comamonas_untreated_3	16.27	0	955410	sample	DSM_lactate_3	21.91	0	904979	sample	metX_untreated_2	12.31	0	758853	sample	Comamonas_lactate_2	13.87	2612684	4840890	sample	leuD_lactate_1	18.21	1213774	4223223	sample	HK_lactate_2	16.11	492071	2831326	sample	Comamonas_lactate_2	17.11	6932712	2407151
sample	Comamonas_lactate_2	19.83	518950	946977	sample	DSM_unt_1	18.55	0	1061607	sample	metX_lactate_1	14.02	220625	924817	sample	HT115_lactate_1	29.91	0	923094	sample	DSM_untreated_1	17.73	0	848022	sample	metX_untreated_3	12.45	0	803495	sample	Comamonas_lactate_2_12	8.55	1662025	4444961	sample	leuD_lactate_2	18.02	1162292	4062806	sample	HK_lactate_3	17.15	401974	2192369	sample	Comamonas_lactate_3	17.21	7696957	2949294
sample	Comamonas_lactate_3	22.93	620056	989692	sample	DSM_unt_2	33.65	0	1265482	sample	metX_lactate_2	16.37	278987	995725	sample	HT115_lactate_2	31.09	0	969628	sample	DSM_untreated_2	14.97	0	918639	sample	pGG55_lactate_1	12.44	4461	680668	sample	Comamonas_lactate_3	13.87	2576305	4128662	sample	leuD_lactate_3	19.91	1265292	3977138	sample	HK_untreated_1	10.85	0	2697224	sample	Comamonas_untreated_1	9.39	0	2683383
sample	Comamonas_untreated_1	10.12	0	1013117	sample	DSM_unt_3	32.95	0	1011702	sample	metX_lactate_3	14.89	221356	926846	sample	HT115_lactate_3	33.35	0	933627	sample	DSM_untreated_3	13.38	0	865151	sample	pGG55_lactate_2	11.95	4506	722667	sample	Comamonas_lactate_3_12	17.45	3338442	4629638	sample	leuD_untreated_1	22.38	0	4166684	sample	HK_untreated_2	14.38	0	2778366	sample	Comamonas_untreated_2	11.51	0	2380713
sample	Comamonas_untreated_2	9.3	0	1047006	sample	leuD_lactate_1	25.99	284460	1035490	sample	metX_untreated_1	15.26	0	891289	sample	HT115_untreated_1	14.8	0	918209	sample	llp_lactate_1	21.41	322965	767905	sample	pGG55_untreated_1	16.06	4221	819200	sample	Comamonas_untreated_1	15.58	0	5373152	sample	leuD_untreated_2	17.41	0	4121157	sample	HK_untreated_3	15.01	0	2735047	sample	Comamonas_untreated_3	9.86	0	2495532
sample	Comamonas_untreated_3	12.43	0	1058974	sample	leuD_lactate_2	43.33	515118	1221166	sample	metX_untreated_2	18.5	0	925824	sample	HT115_untreated_2	17.14	0	943406	sample	llp_lactate_2	25.52	402119	850493	sample	pGG55_untreated_2	16.14	5629	786715	sample	Comamonas_untreated_2	17.86	0	4874812	sample	leuD_untreated_3	17.64	0	3837651	sample	leuD_lactate_1	16.09	1039491	2497296	sample	HK_lactate_1	10.74	670763	2433753
sample	metX_lactate_1	27.04	581017	978588	sample	leuD_lactate_3	34.67	382922	1179288	sample	metX_untreated_3	16.14	0	924977	sample	HT115_untreated_3	15.55	0	818469	sample	llp_lactate_3	23.83	404600	889498	blank	blank	0	0	640922	sample	Comamonas_untreated_3	18.48	0	5120859	sample	metX_lactate_1	19.36	1995268	4183322	sample	leuD_lactate_2	17.21	1286038	2617348	sample	HK_lactate_2	13.91	953363	2945601
sample	metX_lactate_2	37.75	753565	1012535	sample	leuD_untreated_1	25.03	0	1204599	sample	phaC_lactate_1	15.22	0	897865	sample	phaP_lactate_1	30	103791	969630	sample	llp_untreated_1	18.05	0	799228						sample	lldD_lactate_1	18.22	512001	4561336	sample	metX_lactate_2	17.64	1841985	4120589	sample	leuD_lactate_3	21.77	1651589	3005716	sample	HK_lactate_3	19.34	1233815	2612850
sample	metX_lactate_3	41.33	702417	935208	sample	leuD_untreated_2	32.31	0	1126039	sample	phaC_lactate_2	17.34	0	964904	sample	phaP_lactate_2	31.49	109301	913603	sample	llp_untreated_2	21.37	0	855703						sample	lldD_lactate_2	17.61	567265	4840072	sample	metX_lactate_3	16.84	1591860	3927910	sample	leuD_untreated_1	10.3	0	2737185	sample	HK_untreated_1	10.88	0	2466666
sample	metX_untreated_1	23.34	0	982294	sample	leuD_untreated_3	42.65	0	1159237	sample	phaC_lactate_3	14.67	0	943125	sample	phaP_lactate_3	32.57	106098	925981	sample	llp_untreated_3	23.75	0	801205						sample	lldD_lactate_3	20.93	677511	4878751	sample	metX_untreated_1	19.56	0	3972183	sample	leuD_untreated_2	9.84	0	2591693	sample	HK_untreated_2	9.7	0	2336724
sample	metX_untreated_2	32.58	0	993555	blank	blank	0	0	986126	sample	phaC_untreated_1	14.24	0	948435	sample	phaP_untreated_1	14.38	0	876596	sample	phaC_lactate_1	22.96	0	850841						sample	lldD_untreated_1	16.98	0	4660347	sample	metX_untreated_2	17.01	0	4135266	sample	leuD_untreated_3	19.47	0	2623197	sample	HK_untreated_3	10.5	0	2067466
sample	metX_untreated_3	22.09	0	992602	blank	blank_18	0	0	1113531	sample	phaC_untreated_2	18.74	0	879734	sample	phaP_untreated_2	19.19	0	995493	sample	phaC_lactate_2	23.94	0	825303						sample	lldD_untreated_2	17.73	0	3686544	sample	metX_untreated_3	16.13	0	4234252	sample	purH_lactate_1	11.57	136163	2506036	sample	lldD_lactate_1	28.16	1113671	2991594
blank	blank	0	0	991346	blank	blank_36	0	0	1384907	sample	phaC_untreated_3	16.87	0	1026342	sample	phaP_untreated_3	14.38	0	945311	sample	phaC_lactate_3	23.53	0	817964						sample	lldD_untreated_3	16	0	4791390	sample	pGG55_lactate_1	16.58	11591994	3429253	sample	purH_lactate_2	13.5	161302	2663400	sample	lldD_lactate_2	18.08	761871	2845964
blank	blank_12	0	0	1015728						blank	blank	0	0	864597	blank	blank	0	0	843232	sample	phaC_untreated_1	21.15	0	834631						sample	purH_lactate_1	20.21	180564	4985227	sample	pGG55_lactate_2	20.46	14549618	4490636	sample	purH_lactate_3	14.82	165128	2480872	sample	lldD_lactate_3	21.64	657638	2147541
blank	blank_38	0	0	1100621						blank	blank_11	0	0	971803	blank	blank_11	0	0	889733	sample	phaC_untreated_2	24.26	0	898263						sample	purH_lactate_2	22.21	196623	4768357	sample	pGG55_lactate_3	21.12	15340242	4276234	sample	purH_untreated_1	9.5	0	2592505	sample	lldD_untreated_1	16.49	0	2611599
blank	blank_50	0	0	1150157						blank	blank_21	0	0	924383	blank	blank_21	0	0	916912	sample	phaC_untreated_3	28.44	0	857405						sample	purH_lactate_3	20.58	171473	4760181	sample	pGG55_untreated_1	11.58	1806759	4208242	sample	purH_untreated_2	10.53	0	2586006	sample	lldD_untreated_2	19.1	0	2793746
										blank	blank_31	0	0	951440	blank	blank_31	0	0	986302	sample	phaP_lactate_1	21.32	108840	767361						sample	purH_untreated_1	19.9	0	4452294	sample	pGG55_untreated_2	11.7	1608490	3764835	sample	purH_untreated_3	9.52	0	2715122	sample	lldD_untreated_3	21.62	0	2608657
										blank	blank_41	0	0	1047617	blank	blank_41	0	0	935655	sample	phaP_lactate_2	22.4	122279	821919						sample	purH_untreated_2	19.66	0	4492489	sample	pGG55_untreated_3	15.41	2198496	3937385	sample	RNDT_lactate_1	20.39	0	2848667	sample	pGG55_lactate_1	15.74	7662549	2284640
																				sample	phaP_lactate_3	21.25	111612	792256						sample	purH_untreated_3	20.15	0	5123751	sample	RNDP_lactate_1	17.42	0	4155506	sample	RNDT_lactate_2	19.02	0	2937623	sample	pGG55_lactate_2	17.27	8705010	2986369
																				sample	phaP_untreated_1	20.31	0	836383											sample	RNDP_lactate_2	19.03	0	3855105	sample	RNDT_lactate_3	23.22	0	2356874	sample	pGG55_lactate_3	18.63	8587400	2830041
																				sample	phaP_untreated_2	21.03	0	816187											sample	RNDP_lactate_3	19.68	0	4431839	sample	RNDT_untreated_1	14.09	0	2798898	sample	pGG55_untreated_1	12.51	1246780	2455792
																				sample	phaP_untreated_3	21.15	0	920216											sample	RNDP_untreated_1	15.41	0	4037958	sample	RNDT_untreated_2	15.1	0	2487106	sample	pGG55_untreated_2	14.2	1510786	2524589
																				blank	blank	0	0	752975											sample	RNDP_untreated_2	16.83	0	4232266	sample	RNDT_untreated_3	15.37	0	2987541	sample	pGG55_untreated_3	17.83	1879712	2568006
																				blank	blank_11	0	0	819883											sample	RNDP_untreated_3	15.75	0	4210821	sample	tetR_lactate_1	14.9	2255956	2660508
																				blank	blank_21	0	0	834056											sample	tetR_lactate_1	16.7	3503824	4126453	sample	tetR_lactate_2	15.34	2267095	2639389
																				blank	blank_31	0	0	888034											sample	tetR_lactate_2	16.91	3420905	4209539	sample	tetR_lactate_3	18	2789838	2758120
																				blank	blank_41	0	0	879249											sample	tetR_lactate_3	18.02	3752155	4023046	sample	tetR_untreated_2	9.83	0	2431437
																				blank	blank_51	0	0	916030											sample	tetR_untreated_1	16.85	0	4084177	sample	tetR_untreated_3	15.88	0	2709605
																																			sample	tetR_untreated_2	17.5	0	3914745
																																			sample	tetR_untreated_3	17.31	0	3816497
[truncated: 30 more columns]

## Sheet: FIG 3E
	Bio rep 1
	comamonas parent	aceE-	phaC-	RNDT	purH-	HK	lldD-	phaP-	anmK-	leuD-	lldP	metX-	tetR-
tech 1	0	32	64	51	38	-	55	41	59	0	94	2	5
tech 2	0	41	95	85	90	-	42	36	90	0	80	1	3
tech 3	0	52	80	45	78	-	31	21	71	0	77	5	9
averaged	0	41.6667	79.6667	60.3333	68.6667	-	42.6667	32.6667	73.3333	0	83.6667	2.66667	5.66667
% developed	0	0.523013	1	0.757322	0.861925	-	0.535565	0.410042	0.920502	0	1.05021	0.0334728	0.0711297
	Bio rep 2
	comamonas parent	aceE-	phaC-	RNDT	purH-	HK	lldD-	phaP-	anmK-	leuD-	lldP	metX-	tetR-
tech 1	1	181	151	115	111	101	39	86	97	3	115	26	56
tech 2	2	152	114	118	110	83	74	107	91	14	99	47	34
tech 3	3	135	148	125	130	95	65	99	115	10	81	23	38
averaged	2	156	137.667	119.333	117	93	59.3333	97.3333	101	9	98.3333	32	42.6667
% developed	0.0145278	1.13317	1	0.866828	0.849879	0.675545	0.430993	0.707022	0.733656	0.0653753	0.714286	0.232446	0.309927
	Bio rep 3
	comamonas parent	aceE-	phaC-	RNDT	purH-	HK	lldD-	phaP-	anmK-	leuD-	lldP	metX-	tetR-
tech 1	0	74	76	81	103	19	84	66	60	1	71	14	19
tech 2	0	92	74	67	99	12	103	69	55	3	61	23	12
tech 3	0	81	90	70	80	14	81	79	67	0	47	30	16
averaged	0	82.3333	80	72.6667	94	15	89.3333	71.3333	60.6667	1.33333	59.6667	22.3333	15.6667
% developed	0	1.02917	1	0.908333	1.175	0.1875	1.11667	0.891667	0.758333	0.0166667	0.745833	0.279167	0.195833
	Bio rep 4
	comamonas parent	aceE-	phaC-	RNDT	purH-	HK	lldD-	phaP-	anmK-	leuD-	lldP	metX-	tetR-
tech 1	0	157	129	169	100	53	109	35	84	2	100	28	89
tech 2	0	87	160	156	111	31	123	37	92	0	62	16	71
tech 3	0	153	128	125	97	41	135	46	71	0	81	25	102
averaged	0	132.333	139	150	102.667	41.6667	122.333	39.3333	82.3333	0.666667	81	23	87.3333
% developed	0	0.952038	1	1.07914	0.738609	0.29976	0.880096	0.282974	0.592326	0.00479616	0.582734	0.165468	0.628297
Percentage of developed L4s normalized to animals fed phaC- mutant (non-PHB condition)
percentages are capped at 100% when graphing

## Sheet: FIG 3F
note: Bio rep 2 controls and certain samples are also used in Fig 3C as these samples were measured together.
DSM is the C. necator PHB- mutant
Bio rep 1					Bio rep 2					Bio rep 3
Sample type	Sample ID	Cell dry weight (mg)	methyl-3hydroxybutyrate EIC	methyl-benzoic acid EIC	Sample type	Sample ID	Cell dry weight (mg)	methyl-3hydroxybutyrate EIC	methyl-benzoic acid EIC	Sample type	Sample ID	Cell dry weight (mg)	methyl-3hydroxybutyrate EIC	methyl-benzoic acid EIC
standard	PHB_0.25mg_1	0.25	188058	1460653	standard	PHB_0.25mg_1	0.25	118470	889291	standard	PHB_0.25mg_1	0.25	126583	775917
standard	PHB_0.25mg_2	0.25	136744	1097128	standard	PHB_0.25mg_2	0.25	135944	974354	standard	PHB_0.25mg_2	0.25	96656	637787
standard	PHB_0.25mg_3	0.25	124865	1028279	standard	PHB_0.25mg_3	0.25	118663	1124946	standard	PHB_0.25mg_3	0.25	97117	747475
standard	PHB_1mg_1	1	97315	1401492	standard	PHB_0.5mg_1	0.5	260720	1153404	standard	PHB_0.5mg_1	0.5	182777	842136
standard	PHB_1mg_2	1	694455	1443245	standard	PHB_0.5mg_2	0.5	247866	1154657	standard	PHB_0.5mg_2	0.5	230312	897394
standard	PHB_1mg_3	1	699446	1254109	standard	PHB_0.5mg_3	0.5	253517	1130270	standard	PHB_0.5mg_3	0.5	211796	769589
standard	PHB_4mg_1	4	2147711	1444825	standard	PHB_1mg_1	1	406856	1006256	standard	PHB_1mg_1	1	417341	834396
standard	PHB_4mg_2	4	1819910	1131859	standard	PHB_1mg_2	1	385699	993106	standard	PHB_1mg_2	1	377535	759403
standard	PHB_4mg_3	4	1784217	1298548	standard	PHB_1mg_3	1	406504	1080161	standard	PHB_1mg_3	1	386464	785603
blank	BLANK_1	0	NA	1187623	standard	PHB_2mg_1	2	783210	1215006	standard	PHB_2mg_1	2	590615	771746
sample	C.necator_lactate_1	6	1402111	1258189	standard	PHB_2mg_2	2	813572	1277484	standard	PHB_2mg_2	2	608534	771170
sample	C.necator_lactate_2	5.27	1343930	1447563	standard	PHB_2mg_3	2	774172	1157781	standard	PHB_2mg_3	2	631990	786932
sample	C.necator_lactate_3	6.09	1459875	1579786	sample	C.necator_lactate_1	4.7	264035	1079479	sample	C.necator_lactate_1	6.87	544469	788091
sample	C.necator_untreated_1	5.93	204208	1491364	sample	C.necator_lactate_2	3.67	201878	969434	sample	C.necator_lactate_2	7.56	705453	953918
sample	C.necator_untreated_2	6.41	171260	1376207	sample	C.necator_lactate_3	5.18	297549	1024813	sample	C.necator_lactate_3	8.04	707375	875892
sample	C.necator_untreated_3	6.12	219416	1531280	sample	C.necator_untreated_1	9.11	303065	1110630	sample	C.necator_untreated_1	14.73	67849	735689
sample	Comamonas_lactate_1	8.37	93638	1415590	sample	C.necator_untreated_2	8.07	299888	1242927	sample	C.necator_untreated_2	9.1	52792	853631
sample	Comamonas_lactate_2	7.74	75196	1372384	sample	C.necator_untreated_3	10.58	388875	1247309	sample	C.necator_untreated_3	13.86	75801	811998
sample	Comamonas_lactate_3	8.13	89859	1379355	sample	Comamonas_lactate_1	11.37	837497	1082730	sample	Comamonas_lactate_1	14.38	390574	829566
sample	Comamonas_untreated_1	5.21	0	1422478	sample	Comamonas_lactate_2	13.75	985016	1105184	sample	Comamonas_lactate_2	10.74	317549	820876
sample	Comamonas_untreated_2	7.89	0	1554943	sample	Comamonas_lactate_3	14.83	986538	1036174	sample	Comamonas_lactate_3	9.88	329256	801523
sample	Comamonas_untreated_3	7.57	0	1530577	sample	Comamonas_untreated_1	14.4	0	910483	sample	Comamonas_untreated_1	12.33	0	817900
sample	DSM_lactate_1	5.67	0	1313242	sample	Comamonas_untreated_2	9.69	0	1143600	sample	Comamonas_untreated_2	14.97	0	820173
sample	DSM_lactate_2	5.69	0	1390040	sample	Comamonas_untreated_3	14.15	0	1080871	sample	Comamonas_untreated_3	13.38	0	774112
sample	DSM_lactate_3	6.42	0	1299380	sample	DSM_lac_1	25.53	0	910106	sample	DSM_lactate_1	14.07	0	864824
sample	DSM_untreated_1	5.21	0	1332228	sample	DSM_lac_2	35.21	0	1034535	sample	DSM_lactate_2	21.55	0	951135
sample	DSM_untreated_2	5.11	0	1341798	sample	DSM_lac_3	34.58	0	1183845	sample	DSM_lactate_3	21.91	0	904979
sample	DSM_untreated_3	4.87	0	1475552	sample	DSM_unt_1	18.55	0	1061607	sample	DSM_untreated_1	17.73	0	848022
	llp_lactate_1	31.59	63552	1412273	sample	DSM_unt_2	33.65	0	1265482	sample	DSM_untreated_2	14.97	0	918639
	llp_lactate_2	33.91	67678	1429585	sample	DSM_unt_3	32.95	0	1011702	sample	DSM_untreated_3	13.38	0	865151
	llp_lactate_3	33.23	63021	1434512	sample	leuD_lactate_1	25.99	284460	1035490	sample	llp_lactate_1	21.41	322965	767905
	llp_untreated_1	30.35	0	1183634	sample	leuD_lactate_2	43.33	515118	1221166	sample	llp_lactate_2	25.52	402119	850493
	llp_untreated_2	30.42	0	1540266	sample	leuD_lactate_3	34.67	382922	1179288	sample	llp_lactate_3	23.83	404600	889498
	llp_untreated_3	30.32	0	1528674	sample	leuD_untreated_1	25.03	0	1204599	sample	llp_untreated_1	18.05	0	799228
	phaC_lactate_1	11.64	0	1414802	sample	leuD_untreated_2	32.31	0	1126039	sample	llp_untreated_2	21.37	0	855703
	phaC_lactate_2	11.11	0	1497517	sample	leuD_untreated_3	42.65	0	1159237	sample	llp_untreated_3	23.75	0	801205
	phaC_lactate_3	10.73	0	1082982	blank	blank	0	0	986126	sample	phaC_lactate_1	22.96	0	850841
	phaC_lactate_4	31.6	0	1621079	blank	blank_18	0	0	1113531	sample	phaC_lactate_2	23.94	0	825303
	phaC_untreated_1	10.67	0	1377323	blank	blank_36	0	0	1384907	sample	phaC_lactate_3	23.53	0	817964
	phaC_untreated_2	9.63	0	1363082						sample	phaC_untreated_1	21.15	0	834631
	phaC_untreated_3	9.45	0	1427396						sample	phaC_untreated_2	24.26	0	898263
	phaP_lactate_1	35.17	73433	1519835						sample	phaC_untreated_3	28.44	0	857405
	phaP_lactate_2	34.84	71778	1546627						sample	phaP_lactate_1	21.32	108840	767361
	phaP_lactate_3	31.89	62868	1584935						sample	phaP_lactate_2	22.4	122279	821919
	phaP_untreated_1	33.39	0	1531283						sample	phaP_lactate_3	21.25	111612	792256
	phaP_untreated_2	34.8	0	1350181						sample	phaP_untreated_1	20.31	0	836383
	phaP_untreated_3	32.71	0	1288361						sample	phaP_untreated_2	21.03	0	816187
										sample	phaP_untreated_3	21.15	0	920216
										blank	blank	0	0	752975
										blank	blank_11	0	0	819883
										blank	blank_21	0	0	834056
										blank	blank_31	0	0	888034
										blank	blank_41	0	0	879249
										blank	blank_51	0	0	916030

## Sheet: FIG 3H
Bio rep 4					Bio rep 5					Bio rep 6
Sample type	Sample ID	Cell dry weight (mg)	methyl-3hydroxybutyrate EIC	methyl-benzoic acid EIC	Sample type	Sample ID	Cell dry weight (mg)	methyl-3hydroxybutyrate EIC	methyl-benzoic acid EIC	Sample type	Sample ID	Cell dry weight (mg)	methyl-3hydroxybutyrate EIC	methyl-benzoic acid EIC
standard	PHB_0.25mg_1	0.25	322458	2017841	standard	PHB_0.25mg_1	0.25	187649	2081883	standard	PHB_0.25mg_1	0.25	181382	2246402
standard	PHB_0.25mg_2	0.25	280891	1732456	standard	PHB_0.25mg_2	0.25	228894	2364691	standard	PHB_0.25mg_2	0.25	176393	1835368
standard	PHB_0.25mg_3	0.25	517229	2078991	standard	PHB_0.25mg_3	0.25	185074	2113654	standard	PHB_0.25mg_3	0.25	169047	2044372
standard	PHB_0.5mg_1	0.5	741487	2203412	standard	PHB_0.5mg_1	0.5	283471	1593877	standard	PHB_0.5mg_1	0.5	300192	1771859
standard	PHB_0.5mg_2	0.5	678600	2240152	standard	PHB_0.5mg_2	0.5	433746	2246357	standard	PHB_0.5mg_2	0.5	313358	2059179
standard	PHB_0.5mg_3	0.5	609863	2351539	standard	PHB_0.5mg_3	0.5	359605	2089757	standard	PHB_0.5mg_3	0.5	423409	2056255
standard	PHB_1mg_1	1	1308658	1977172	standard	PHB_1mg_1	1	716873	2018208	standard	PHB_1mg_1	1	556871	1532920
standard	PHB_1mg_2	1	1401024	2024570	standard	PHB_1mg_2	1	801444	1517097	standard	PHB_1mg_2	1	681672	1857742
standard	PHB_1mg_3	1	1366930	1967110	standard	PHB_1mg_3	1	838122	1888158	standard	PHB_1mg_3	1	520726	1457213
standard	PHB_2mg_1	2	2685617	1808025	standard	PHB_2mg_1	2	1596236	2056564	standard	PHB_2mg_1	2	1491382	1681470
standard	PHB_2mg_2	2	2726025	1886723	standard	PHB_2mg_2	2	1534712	2110293	standard	PHB_2mg_2	2	1509183	1934187
standard	PHB_2mg_3	0	0	1849787	standard	PHB_2mg_3	2	1707042	2110682	standard	PHB_2mg_3	2	1449020	1633134
blank	blank_2	0	0	2236897	blank	blank_11	0	0	2090229	blank	blank_11	0	0	1957906
blank	blank_23	0	0	2285323	blank	blank_2	0	0	1573243	blank	blank_2	0	0	1780068
blank	blank_34	0	0	2280150	blank	blank_21	0	0	2195804	blank	blank_21	0	0	1827434
blank	blank_45	0	0	2035519	blank	blank_31	0	0	2055402	blank	blank_32	0	0	2265412
chloroform blank	CHCl3_1	0	0	0	chloroform blank	CHCl3_1	0	0	0	chloroform blank	CHCl3_1	0	0	0
sample	CN_lactate_1	7.11	5962065	2227487	sample	Comamonas_lactate_1	25.3	3373596	2162535	chloroform blank	chcl3_22	0	0	0
sample	CN_lactate_2	8.03	7011152	2379706	sample	Comamonas_lactate_2	15.19	2093700	2075813	sample	Comamonas_lactate_1	14.02	1068862	1952753
sample	CN_lactate_3	10.26	7681408	2192833	sample	Comamonas_lactate_3	16.43	2515108	2249975	sample	Comamonas_lactate_2	14.1	1336088	1976801
sample	CN_untreated_1	5.25	198712	2276644	sample	Comamonas_lactate_4	13.96	2040658	2140450	sample	Comamonas_lactate_3	15.26	1540938	2178708
sample	CN_untreated_2	5.81	189506	1843016	sample	Comamonas_untreated_1	14.74	0	2031449	sample	Comamonas_untreated_1	16.59	0	1803348
sample	CN_untreated_3	7.53	291823	2163681	sample	Comamonas_untreated_2	16.83	0	2189423	sample	Comamonas_untreated_2	14.14	0	1893381
sample	Comamonas_lactate_1	14.81	3287930	2170289	sample	Comamonas_untreated_3	15.27	0	2109707	sample	Comamonas_untreated_3	18.02	0	2175278
sample	Comamonas_lactate_2	16.28	3838802	2437377	sample	HT115115_phaCAB/phaP_lactate_1	10.54	1455336	1493681	sample	HT115_phaCAB/phaP_lactate_1	7.24	1173063	1944554
sample	Comamonas_lactate_3	16.91	4372435	2456589	sample	HT115115_phaCAB/phaP_lactate_2	15.56	2079432	2264652	sample	HT115_phaCAB/phaP_lactate_2	8.06	1527926	1955087
sample	Comamonas_untreated_1	18.57	0	2378759	sample	HT115115_phaCAB/phaP_lactate_3	11.03	1472193	2132974	sample	HT115_phaCAB/phaP_lactate_3	8.33	1433058	2083472
sample	Comamonas_untreated_2	9.33	0	2386709	sample	HT115115_phaCAB/phaP_untreated_1	12.21	281547	2176755	sample	HT115_phaCAB/phaP_untreated_1	9.79	208055	2069316
sample	Comamonas_untreated_3	11.68	0	2287711	sample	HT115115_phaCAB/phaP_untreated_2	13.55	317668	2147476	sample	HT115_phaCAB/phaP_untreated_2	9.57	170452	2046157
sample	HT115_phaCAB/phaP_lactate_1	12.1	5356900	1827824	sample	HT115115_phaCAB/phaP_untreated_3	15.86	399794	2051740	sample	HT115_phaCAB/phaP_untreated_3	10.97	207517	1854798
sample	HT115_phaCAB/phaP_lactate_2	10.33	5017222	1991514	sample	HT115_lactate_1	20.44	0	1852569	sample	HT115_lactate_1	22.37	0	2160763
sample	HT115_phaCAB/phaP_lactate_3	10.13	6479693	2442399	sample	HT115_lactate_2	26.14	0	1768544	sample	HT115_lactate_2	25.3	0	2110312
sample	HT115_phaCAB/phaP_untreated_1	6.73	214928	2039994	sample	HT115_lactate_3	20.88	0	1441902	sample	HT115_lactate_3	20.93	0	1993859
sample	HT115_phaCAB/phaP_untreated_2	8.11	248027	1919691	sample	HT115_untreated_1	14.47	0	2129702	sample	HT115_untreated_1	16.35	0	2317983
sample	HT115_phaCAB/phaP_untreated_3	8.02	376856	2301803	sample	HT115_untreated_2	16.24	0	2308285	sample	HT115_untreated_2	20.77	0	2196292
sample	HT115_lactate_1	10.96	0	2235272	sample	HT115_untreated_3	15.05	0	1990904	sample	HT115_untreated_3	21.34	0	2070577
sample	HT115_lactate_2	11.97	0	2333342
sample	HT115_lactate_3	15.31	0	2143765
sample	HT115_untreated_1	8.87	0	2357327
sample	HT115_untreated_2	9.37	0	2139959
sample	HT115_untreated_3	14.28	0	1992672
sample	sc2_lactate_1	8.17	5836304	2049107
sample	sc2_lactate_2	9.55	9602619	2431520
sample	sc2_lactate_3	12.55	5934250	1795967
sample	sc2_untreated_1	12.94	6234877	1982668
sample	sc2_untreated_2	8.3	4710399	1683501
sample	sc2_untreated_3	9.75	6687172	2492806

## Sheet: FIG 3I
	Bio rep 1
	untreated			12.5 mM lactate			25 mM lactate			50 mM lactate			75 mM lactate			100 mM lactate
	Comamonas	E. coli HT115	E. coli HT115 + phaCAB/phaP	Comamonas	E. coli HT115	E. coli HT115 + phaCAB/phaP	Comamonas	E. coli HT115	E. coli HT115 + phaCAB/phaP	Comamonas	E. coli HT115	E. coli HT115 + phaCAB/phaP	Comamonas	E. coli HT115	E. coli HT115 + phaCAB/phaP	Comamonas	E. coli HT115	E. coli HT115 + phaCAB/phaP
tech 1	212	194	186	237	164	39	60	182	28	4	257	30	6	193	17	4	169	7
tech 2	229	178	210	196	114	49	52	178	23	12	171	28	6	206	5	2	210	1
tech 3	152	280	119	177	174	50	58	169	29	20	201	24	3	177	5	3	195	1
average	197.667	217.333	171.667	203.333	150.667	46	56.6667	176.333	26.6667	12	209.667	27.3333	5	192	9	3	191.333	3
% survival	0.909509	1	0.789877	0.935583	0.693252	0.211656	0.260736	0.81135	0.122699	0.0552147	0.964724	0.125767	0.0230061	0.883436	0.041411	0.0138037	0.880368	0.0138037
	Bio rep 2
	untreated			12.5 mM lactate			25 mM lactate			50 mM lactate			75 mM lactate			100 mM lactate
	Comamonas	E. coli HT115	E. coli HT115 + phaCAB/phaP	Comamonas	E. coli HT115	E. coli HT115 + phaCAB/phaP	Comamonas	E. coli HT115	E. coli HT115 + phaCAB/phaP	Comamonas	E. coli HT115	E. coli HT115 + phaCAB/phaP	Comamonas	E. coli HT115	E. coli HT115 + phaCAB/phaP	Comamonas	E. coli HT115	E. coli HT115 + phaCAB/phaP
tech 1	124	149	103	136	126	49	33	140	21	7	112	12	2	144	5	2	121	3
tech 2	160	127	106	131	159	37	50	137	18	3	130	13	0	117	3	1	118	3
tech 3	120	111	110	129	119	24	30	137	19	6	115	10	0	128	1	0	130	5
average	134.667	129	106.333	132	134.667	36.6667	37.6667	138	19.3333	5.33333	119	11.6667	0.666667	129.667	3	1	123	3.66667
% survival	1.04393	1	0.824289	1.02326	1.04393	0.284238	0.29199	1.06977	0.149871	0.0413437	0.922481	0.0904393	0.00516796	1.00517	0.0232558	0.00775194	0.953488	0.0284238
	Bio rep 3
	untreated			12.5 mM lactate			25 mM lactate			50 mM lactate			75 mM lactate			100 mM lactate
	Comamonas	E. coli HT115	E. coli HT115 + phaCAB/phaP	Comamonas	E. coli HT115	E. coli HT115 + phaCAB/phaP	Comamonas	E. coli HT115	E. coli HT115 + phaCAB/phaP	Comamonas	E. coli HT115	E. coli HT115 + phaCAB/phaP	Comamonas	E. coli HT115	E. coli HT115 + phaCAB/phaP	Comamonas	E. coli HT115	E. coli HT115 + phaCAB/phaP
tech 1	99	106	108	98	98	30	13	115	22	5	105	1	0	115	9	0	113	2
tech 2	105	114	120	100	115	20	18	95	15	3	119	0	0	104	2	1	114	0
tech 3	112	97		95	118	21	15	100	9	0	109	3	0	111	0	0	101	0
average	105.333	105.667	114	97.6667	110.333	23.6667	15.3333	103.333	15.3333	2.66667	111	1.33333	0	110	3.66667	0.333333	109.333	0.666667
% survival	0.996845	1	1.07886	0.92429	1.04416	0.223975	0.14511	0.977918	0.14511	0.0252366	1.05047	0.0126183	0	1.04101	0.0347003	0.00315457	1.0347	0.00630915
Percentage of survivors normalized to those on the E. coli HT115 untreated control
percentages are capped at 100% when graphing

## Sheet: FIG 4A
Bio rep 1		E. coli HT115										Comamonas										C. necator										E. coli HT115 + phaCAB/phaP
		untreated	50 mM lactate	50 mM pyruvate	75 mM acetate	40 mM butyrate	100 mM fructose	75 mM gluconate	100 mM glucose	50 mM 3HB	50 mM 3HP	untreated	50 mM lactate	50 mM pyruvate	75 mM acetate	40 mM butyrate	100 mM fructose	75 mM gluconate	100 mM glucose	50 mM 3HB	50 mM 3HP	untreated	50 mM lactate	50 mM pyruvate	75 mM acetate	40 mM butyrate	100 mM fructose	75 mM gluconate	100 mM glucose	50 mM 3HB	50 mM 3HP	untreated	50 mM lactate	50 mM pyruvate	75 mM acetate	40 mM butyrate	100 mM fructose	75 mM gluconate	100 mM glucose	50 mM 3HB	50 mM 3HP
	tech 1	179		144		164	105				139	188		15		37	159				143	110		0		173	38				56	110		28		159	44				161
	tech 2	128		158		119	110				161	179		12		41	160				157	130		1		150	41				71	139		9		167	52				135
	tech 3	144		151		178	166				140	168		18		22	140				151	141		0		143	45				74	136		17		132	48				172
	average	150.333		151		153.667	127				146.667	178.333		15		33.3333	153				150.333	127		0.333333		155.333	41.3333				67	128.333		18		152.667	48				156
	% survival	1		1.00443		1.02217	0.844789				0.97561	1.18625		0.0997783		0.221729	1.01774				1	0.844789		0.00221729		1.03326	0.274945				0.445676	0.853659		0.119734		1.01552	0.31929				1.03769
Bio rep 2		E. coli HT115										Comamonas										C. necator										E. coli HT115 + phaCAB/phaP
		untreated	50 mM lactate	50 mM pyruvate	75 mM acetate	40 mM butyrate	100 mM fructose	75 mM gluconate	100 mM glucose	50 mM 3HB	50 mM 3HP	untreated	50 mM lactate	50 mM pyruvate	75 mM acetate	40 mM butyrate	100 mM fructose	75 mM gluconate	100 mM glucose	50 mM 3HB	50 mM 3HP	untreated	50 mM lactate	50 mM pyruvate	75 mM acetate	40 mM butyrate	100 mM fructose	75 mM gluconate	100 mM glucose	50 mM 3HB	50 mM 3HP	untreated	50 mM lactate	50 mM pyruvate	75 mM acetate	40 mM butyrate	100 mM fructose	75 mM gluconate	100 mM glucose	50 mM 3HB	50 mM 3HP
	tech 1	111	136	118	110	155	110	133	130	129	125	144	0	5	111	121	139	153	155	0	147	114	0	2	45	0	100	95	136	3	90	128	9	8	1	138	20	98	35	149	101
	tech 2	159	145	129	181	122	111	146	122	190	112	158	0	7	123	136	138	177	167	0	144	111	0	1	68	0	98	44	148	5	76	143	20	18	2	114	22	80	64	130	176
	tech 3	136	144	133	144	119	98	178	135	156	138	139	1	11	107	130	121	125	123	0	126	135	0	3	87	0	81	32	116	1	82	132	15	9	1	134	21	62	41	172	131
	average	135.333	141.667	126.667	145	132	106.333	152.333	129	158.333	125	147	0.333333	7.66667	113.667	129	132.667	151.667	148.333	0	139	120	0	2	66.6667	0	93	57	133.333	3	82.6667	134.333	14.6667	11.6667	1.33333	128.667	21	80	46.6667	150.333	136
	% survival	1	1.0468	0.935961	1.07143	0.975369	0.785714	1.12562	0.953202	1.16995	0.923645	1.08621	0.00246305	0.0566502	0.839901	0.953202	0.980296	1.12069	1.09606	0	1.02709	0.8867	0	0.0147783	0.492611	0	0.687192	0.421182	0.985222	0.0221675	0.610837	0.992611	0.108374	0.0862069	0.00985222	0.950739	0.155172	0.591133	0.344828	1.11084	1.00493
Bio rep 3		E. coli HT115										Comamonas										C. necator										E. coli HT115 + phaCAB/phaP
		untreated	50 mM lactate	50 mM pyruvate	75 mM acetate	40 mM butyrate	100 mM fructose	75 mM gluconate	100 mM glucose	50 mM 3HB	50 mM 3HP	untreated	50 mM lactate	50 mM pyruvate	75 mM acetate	40 mM butyrate	100 mM fructose	75 mM gluconate	100 mM glucose	50 mM 3HB	50 mM 3HP	untreated	50 mM lactate	50 mM pyruvate	75 mM acetate	40 mM butyrate	100 mM fructose	75 mM gluconate	100 mM glucose	50 mM 3HB	50 mM 3HP	untreated	50 mM lactate	50 mM pyruvate	75 mM acetate	40 mM butyrate	100 mM fructose	75 mM gluconate	100 mM glucose	50 mM 3HB	50 mM 3HP
	tech 1	139	132	121	110	146	152	178	145	201	212	155	5	18	100	57	155	169	145	0	113	144	0	0	162	210	41	2	123	0	48	180	2	10	0	139	22	118	100	167	188
	tech 2	178	139	153	123	171	189	175	196	178	140	160	15	16	89	90	143	177	173	0	158	153	1	0	159	190	78	3	132	0	65	195	12	17	0	135	27	101	83	165	131
	tech 3	164	166	144	132	161	149	188	189	189	198	190	10	11	122	40	163	170	166	0	166	139	0	0	150	177	62	1	144	0	56	184	11	18	0	159	39	94	112	171	131
	average	160.333	145.667	139.333	121.667	159.333	163.333	180.333	176.667	189.333	183.333	168.333	10	15	103.667	62.3333	153.667	172	161.333	0	145.667	145.333	0.333333	0	157	192.333	60.3333	2	133	0	56.3333	186.333	8.33333	15	0	144.333	29.3333	104.333	98.3333	167.667	150
	% survival	1	0.908524	0.869023	0.758836	0.993763	1.01871	1.12474	1.10187	1.18087	1.14345	1.0499	0.0623701	0.0935551	0.64657	0.388773	0.95842	1.07277	1.00624	0	0.908524	0.906445	0.002079	0	0.97921	1.19958	0.376299	0.012474	0.829522	0	0.351351	1.16216	0.0519751	0.0935551	0	0.900208	0.182952	0.650728	0.613306	1.04574	0.935551
Bio rep 4		E. coli HT115										Comamonas										C. necator										E. coli HT115 + phaCAB/phaP
		untreated	50 mM lactate	50 mM pyruvate	75 mM acetate	40 mM butyrate	100 mM fructose	75 mM gluconate	100 mM glucose	50 mM 3HB	50 mM 3HP	untreated	50 mM lactate	50 mM pyruvate	75 mM acetate	40 mM butyrate	100 mM fructose	75 mM gluconate	100 mM glucose	50 mM 3HB	50 mM 3HP	untreated	50 mM lactate	50 mM pyruvate	75 mM acetate	40 mM butyrate	100 mM fructose	75 mM gluconate	100 mM glucose	50 mM 3HB	50 mM 3HP	untreated	50 mM lactate	50 mM pyruvate	75 mM acetate	40 mM butyrate	100 mM fructose	75 mM gluconate	100 mM glucose	50 mM 3HB	50 mM 3HP
	tech 1	112	110	88	95	104	120	85	95	131	159	140	0	11	60	9	88	134	98	0	90	180	0	0	0	0	7	0	92	0	3	122	5	15	0	166	38	50	54	100	148
	tech 2	147	98	93	82	97	105	77	101	108	164	138	0	24	78	42	94	114	89	0	110	168	0	0	0	0	14	0	98	0	12	104	6	13	0	155	22	43	63	123	177
	tech 3	158	116	99	84	96	118	91	120	111	121	123	2	14	81	28	102	98	90	0	99	144	0	0	0	0	11	0	92	0	4	118	11	9	0	189	28	61	74	109	162
	average	139	108	93.3333	87	99	114.333	84.3333	105.333	116.667	148	133.667	0.666667	16.3333	73	26.3333	94.6667	115.333	92.3333	0	99.6667	164	0	0	0	0	10.6667	0	94	0	6.33333	114.667	7.33333	12.3333	0	170	29.3333	51.3333	63.6667	110.667	162.333
	% survival	1	0.776978	0.671463	0.625899	0.71223	0.822542	0.606715	0.757794	0.839329	1.06475	0.961631	0.00479616	0.117506	0.52518	0.189448	0.681055	0.829736	0.664269	0	0.717026	1.17986	0	0	0	0	0.0767386	0	0.676259	0	0.0455635	0.82494	0.0527578	0.088729	0	1.22302	0.211031	0.369305	0.458034	0.796163	1.16787
Bio rep 5		E. coli HT115										Comamonas										C. necator										E. coli HT115 + phaCAB/phaP
		untreated	50 mM lactate	50 mM pyruvate	75 mM acetate	40 mM butyrate	100 mM fructose	75 mM gluconate	100 mM glucose	50 mM 3HB	50 mM 3HP	untreated	50 mM lactate	50 mM pyruvate	75 mM acetate	40 mM butyrate	100 mM fructose	75 mM gluconate	100 mM glucose	50 mM 3HB	50 mM 3HP	untreated	50 mM lactate	50 mM pyruvate	75 mM acetate	40 mM butyrate	100 mM fructose	75 mM gluconate	100 mM glucose	50 mM 3HB	50 mM 3HP	untreated	50 mM lactate	50 mM pyruvate	75 mM acetate	40 mM butyrate	100 mM fructose	75 mM gluconate	100 mM glucose	50 mM 3HB	50 mM 3HP
	tech 1	116		123	112	191						145		3	67	14						125		0	5	0						170		9	0	131
	tech 2	155		106	145	166						122		6	69	37						117		0	7	0						111		8	0	116
	tech 3	121		131	161	171						120		4	87	6						166		0	9	0						136		12	0	149
	average	130.667		120	139.333	176						129		4.33333	74.3333	19						136		0	7	0						139		9.66667	0	132
	% survival	1		0.918367	1.06633	1.34694						0.987245		0.0331633	0.568878	0.145408						1.04082		0	0.0535714	0						1.06378		0.0739796	0	1.0102
Bio rep 6		E. coli HT115										Comamonas										C. necator										E. coli HT115 + phaCAB/phaP
		untreated	50 mM lactate	50 mM pyruvate	75 mM acetate	40 mM butyrate	100 mM fructose	75 mM gluconate	100 mM glucose	50 mM 3HB	50 mM 3HP	untreated	50 mM lactate	50 mM pyruvate	75 mM acetate	40 mM butyrate	100 mM fructose	75 mM gluconate	100 mM glucose	50 mM 3HB	50 mM 3HP	untreated	50 mM lactate	50 mM pyruvate	75 mM acetate	40 mM butyrate	100 mM fructose	75 mM gluconate	100 mM glucose	50 mM 3HB	50 mM 3HP	untreated	50 mM lactate	50 mM pyruvate	75 mM acetate	40 mM butyrate	100 mM fructose	75 mM gluconate	100 mM glucose	50 mM 3HB	50 mM 3HP
	tech 1	123	120		98	111	140					107	1		74	5	99					90	0		59	0	14					128	3		0	122	19
	tech 2	130	132		104	113	129					110	2		84	11	114					106	0		61	0	16					149	4		0	117	21
	tech 3	120	117		110	133	119					104	1		76	10	139					82	0		74	0	10					131	10		0	133	16
	average	124.333	123		104	119	129.333					107	1.33333		78	8.66667	117.333					92.6667	0		64.6667	0	13.3333					136	5.66667		0	124	18.6667
	% survival	1	0.989276		0.836461	0.957105	1.04021					0.86059	0.0107239		0.627346	0.0697051	0.9437					0.745308	0		0.520107	0	0.107239					1.09383	0.0455764		0	0.997319	0.150134
Percentages of survivors normalized to those on the E. coli HT115 untreated control
percentages are capped at 100% when graphing

[truncated: 15 more sheets: FIG 5C, FIG 5D, FIG 5E, FIG 5F, FIG 5I, FIG 5K, FIG 5L, FIG 5M, FIG 6D, FIG 6E, FIG 6G, FIG S2A, FIG S2B, FIG S2D, FIG S3D]
