# Supplementary material for: Bacteria producing the bioplastic polyhydroxybutyrate kill the nematode Caenorhabditis elegans
Source: PLoS Biol. 2026 Apr 10;24(4):e3003748. doi: 10.1371/journal.pbio.3003748 (PMC13108865; doi:10.1371/journal.pbio.3003748)
Supplement: S1 Table — Bacteria species and strains used in this study, along with growth conditions and origins. Related to Fig 1. (XLSX) [file pbio.3003748.s002.xlsx]

## Sheet: Sheet1
Bacteria species or strain	Identifier	Source	Resistance	Medium	Temp ° C	Description
Citrobacter portucalensis	4_7_47CFAA; Cat#HM-299	Bei Resources	--	Luria broth	37	soil & gut microbiome, opportunistic pathogen; formerly Citrobacter freundii
Escherichia coli OP50	N/A	Caenorhabditis Genetics Center (CGC)	--	Luria broth	37	uracil auxotroph, standard C. elegans laboratory diet
Escherichia coli HT115(DE3)	N/A	CGC	tetramycin	Luria broth	37	RNAi-compatible E. coli strain
Escherichia coli + phaCAB/phaP	N/A	This study	kanamycin	Luria broth	37	E. coli HT115 strain engineered to express the phaCAB operon and phaP gene
Escherichia coli BW25113	Cat#OEC4988	Dharmacon	kanamycin	Luria broth	37	KEIO library parent strain
Comamonas aquatica DA1877	N/A	CGC	streptomycin	Luria broth	37	soil microbiome, strongly supports C. elegans growth
Bacillus subtilis sp.168	N/A	Gusarov et al., 2013 [23415229]	--	Luria broth	37	soil & gut microbiome, spore-forming
Serratia marcescens IGX2	IGX2	CGC	streptomycin; tetramycin; kanamycin	Luria broth	37	opportunistic pathogen; virulent to worms, reduced virulence mutant, formerly Db11
Enterobacter sp.	JUb101	Samuel et al., 2016 [27317746]	--	Luria broth	37	natural microbiota strain, intermediate C. elegans growth support
Pseudomonas aeruginosa PA14 gacA-	N/A	(Tan et al., 1999) [10051655]	--	Luria broth	37	opportunistic pathogen; virulent to C. elegans
Cupriavidus necator H16	ATCC 17699	ATCC	gentamicin	Nutrient broth	30	High PHB producer, from activated sludge, formerly Ralstonia eutropha
Cupriavidus necator PHB-	DSM541	Leibniz Institute DSMZ	gentamicin	Nutrient broth	30	PHB deficient phaC nonsense mutant of C. necator H16
Escherichia coli JM103 + pQE9	N/A	Marroquin et al., 2000 [10924467]	ampicillin	Luria broth	37	E. coli JM103 strain containing the pQE9 plasmid
Escherichia coli JM103 + Cry5B	N/A	Marroquin et al., 2000 [10924467]	ampicillin	Luria broth	37	E. coli JM103 strain engineered to expressCry5B
