# Supplementary material for: Bacteria producing the bioplastic polyhydroxybutyrate kill the nematode Caenorhabditis elegans
Source: PLoS Biol. 2026 Apr 10;24(4):e3003748. doi: 10.1371/journal.pbio.3003748 (PMC13108865; doi:10.1371/journal.pbio.3003748)
Supplement: S2 Table — List of mutant hits from Comamonas genetic screen related to Fig 2. (XLSX) [file pbio.3003748.s003.xlsx]

## Sheet: Sheet1
Library position	Gene Name	Locus ID	Protein	Pyruvate hit
plate02@A08	--	AX13_05250	Histidine Kinase	yes
plate03@A03	--	AX13_16605	Ribonuclease R	yes
plate03@A12	--	AX13_15675	Methylenetetrahydrofolate reductase	yes
plate03@C12	--	AX13_01730	membrane protein	yes
plate03@H08	--	AX13_16670	O-acetylhomoserine aminocarboxypropyltransferase	yes
plate05@D06	--	AX13_14755	SURF1-like protein	yes
plate05@E04	ppc	AX13_09585	Phosphoenolpyruvate carboxylase	yes
plate07@A09	--	AX13_15895	ABC transporter substrate-binding protein	yes
plate07@C11	cobD	AX13_04505	Cobalamin biosynthesis protein CobD	yes
plate07@H02	--	AX13_04980	NPCBM domain-containing protein	yes
plate08@F07	--	AX13_00105	Chemotaxis Protein	yes
plate08@G06	--	AX13_13095	ABC transporter permease	yes
plate13@A01	phaC	AX13_00340	class I poly(R)-hydroxyalkanoic acid synthase	yes
plate13@C03	--	AX13_17510	Acetyltransferase	yes
plate13@H08	--	AX13_17485	Class I SAM-dependent methyltransferase	no
plate14@C11	--	AX13_00495	Cobalamin (B12) biosynthesis protein CbiX	yes
plate14@E12	--	AX13_13565	GCN5 family N-acetyltransferase	no
plate14@G02	phaP	AX13_09035	phasin family protein	yes
plate15@D05	--	AX13_01470	Glycosyl transferase family 1	no
plate15@F08	--	AX13_09585	Phosphoenolpyruvate carboxylase	yes
plate16@H03	--	AX13_01620	Histidine kinase	yes
plate19@H10	purC	AX13_07660	Phosphoribosylaminoimidazole-succinocarboxamide synthase	no
plate20@B07	--	AX13_06615	Membrane protein	no
plate21@A09	--	AX13_10040	ABC transporter substrate-binding protein	yes
plate21@C06	carA	AX13_16510	Carbamoyl-phosphate synthase small chain	yes
plate23@E08	--	AX13_04545	Cobyrinic acid a,c-diamide synthase	yes
plate25@A04	--	AX13_09105	Cation:proton antiporter	yes
plate26@C03	--	AX13_00670	Tetrathionate reductase	yes
plate26@H09	aceE	AX13_01615	Pyruvate dehydrogenase E1 component, 1.2.4.1	yes
plate27@A09	--	AX13_00500	CysB family transcriptional regulator	yes
plate28@A03	--	AX13_01665	Cardiolipin synthetase	yes
plate29@C05	parE	AX13_11445	DNA topoisomerase 4 subunit B	yes
plate29@C08	phaA	AX13_00335	Acetyl-CoA acetyltransferase	yes
plate29@C10	gyrB	AX13_06905	DNA gyrase subunit B	yes
plate34@A02	--	AX13_09215	30S ribosomal protein S1	no
plate34@H09	--	AX13_18005	1-acyl-sn-glycerol-3-phosphate acyltransferase	yes
plate37@E01	--	AX13_06360	Putative phosphoenolpyruvate synthase regulatory protein	yes
plate37@G07	purH	AX13_14330	Bifunctional purine biosynthesis protein	yes
plate38@A09	--	AX13_14075	DUF2782 domain-containing protein	yes
plate38@E05	trpB	AX13_10705	Tryptophan synthase beta chain	yes
plate38@F07	cobN	AX13_01135	Cobaltochelatase subunit	yes
plate40@G09	--	AX13_17170	Transcriptional regulator	yes
plate41@B11	anmK	AX13_15640	Anhydro-N-acetylmuramic acid kinase	yes
plate42@A07	--	AX13_11895	Phosphoenolpyruvate-protein phosphotransferase	yes
plate42@A08	--	AX13_08290	DUF692 domain-containing protein	no
plate42@B09	--	AX13_06355	Phosphoenolpyruvate synthase	yes
plate43@G05	lldD	AX13_14160	FMN-dependent L-lactate dehydrogenase LldD	yes
plate44@C03	--	AX13_05105	RND transporter	yes
plate44@C08	leuD	AX13_10735	3-isopropylmalate dehydratase small subunit	yes
plate46@F02	cobS	AX13_15285	Adenosylcobinamide-GDP ribazoletransferase	yes
plate48@F05	--	AX13_01610	Acetyltransferase component of pyruvate dehydrogenase complex	yes
plate49@E05	--	AX13_00230	TetR family transcriptional regulator	yes
plate52@B06	--	AX13_01500	Chain-length determining protein	no
plate53@C08	--	AX13_09275	DNA-binding protein	yes
plate56@C03	lldP	AX13_14170	L-lactate permease	yes
plate57@F09	metX	AX13_07030	Homoserine O-succinyltransferase	yes
