# Supplementary material for: Bacteria producing the bioplastic polyhydroxybutyrate kill the nematode Caenorhabditis elegans
Source: PLoS Biol. 2026 Apr 10;24(4):e3003748. doi: 10.1371/journal.pbio.3003748 (PMC13108865; doi:10.1371/journal.pbio.3003748)
Supplement: S3 Table — List of bacteria species isolated alongside C. elegans. Related to Fig 3. (XLSX) [file pbio.3003748.s004.xlsx]

## Sheet: Sheet1
Bacteria species	PhaC	NCBI assembly number	Isolation source, Location
Sphingobacterium paramultivorum BIGb0170 (CFB group bacteria)	-	ASM1410974v1	rotting apple, Orsay, France
Pantoea nemavictus BIGb0393 (enterobacteria)	-	ASM1345027v1	rotting plant stem, Ivry, France
Enterobacter hormaechei CEent1 (CDC Enteric Group 75)	-	ASM1410970v1	mesocosm, Berkeley, California, USA
Ochrobactrum vermis MYb71 (a-proteobacteria)	-	ASM297520v1	rotting apple, Kiel, Germany
Brucella pseudogrignonensis MYb58 (a-proteobacteria)	-	ASM297523v1	rotting apple, Kiel, Germany
Serratia sp. MYb239 (enterobacteria)	-	ASM296685v1	compost, Kiel, Germany
Acinetobacter sp. MYb10 (g-proteobacteria)	-	ASM298017v2	rotting apple, Kiel, Germany
Escherichia coli MYb137 (E. coli)	-	ASM298005v1	rotting apple, Munster, Germany
Escherichia coli MYb5 (E. coli)	-	ASM297963v1	rotting apple, Kiel, Germany
Rhodococcus erythropolis MYb53 (high G+C Gram-positive bacteria)	-	ASM949580v1	rotting apple, Kiel, Germany
Peribacillus simplex MYb48 (firmicutes)	-	ASM297927v1	rotting apple, Kiel, Germany
Erwinia billingiae MYb121 (enterobacteria)	-	ASM298009v1	rotting apple, Munster, Germany
Brucella pseudogrignonensis MYb37 (a-proteobacteria)	-	ASM297929v1	rotting apple, Kiel, Germany
Brucella pseudogrignonensis MYb70 (a-proteobacteria)	-	ASM297921v1	rotting apple, Kiel, Germany
Sphingobacterium faecium MYb181 (CFB group bacteria)	-	ASM949654v1	compost, Roxel, Germany
Chryseobacterium culicis MYb25 (CFB group bacteria)	-	ASM297975v1	rotting apple, Kiel, Germany
Chryseobacterium culicis MYb44 (CFB group bacteria)	-	ASM297966v1	rotting apple, Kiel, Germany
Arthrobacter sp. MYb229 (high G+C Gram-positive bacteria)	-	ASM297540v1	compost, Roxel, Germany
Arthrobacter sp. MYb216 (high G+C Gram-positive bacteria)	-	ASM297985v1	compost, Roxel, Germany
Paenibacillus sp. MYb63 (firmicutes)	-	ASM297531v1	rotting apple, Kiel, Germany
Arthrobacter sp. MYb214 (high G+C Gram-positive bacteria)	-	ASM297986v1	compost, Roxel, Germany
Paenibacillus sp. MYb67 (firmicutes)	-	ASM297923v1	rotting apple, Kiel, Germany
Arthrobacter sp. MYb213 (high G+C Gram-positive bacteria)	-	ASM297991v1	compost, Roxel, Germany
Microbacterium sp. MYb66 (high G+C Gram-positive bacteria)	-	ASM297943v1	rotting apple, Kiel, Germany
Arthrobacter sp. MYb224 (high G+C Gram-positive bacteria)	-	ASM297545v1	compost, Roxel, Germany
Pseudomonas sp. MYb185 (g-proteobacteria)	-	ASM297997v1	compost, Roxel, Germany
Arthrobacter sp. MYb227 (high G+C Gram-positive bacteria)	-	ASM297543v1	compost, Roxel, Germany
Microbacterium sp. MYb45 (high G+C Gram-positive bacteria)	-	ASM297965v1	rotting apple, Kiel, Germany
Arthrobacter sp. MYb221 (high G+C Gram-positive bacteria)	-	ASM297983v1	compost, Roxel, Germany
Arthrobacter sp. MYb211 (high G+C Gram-positive bacteria)	-	ASM297992v1	compost, Roxel, Germany
Arthrobacter sp. MYb222 (high G+C Gram-positive bacteria)	-	ASM297981v1	compost, Roxel, Germany
Microbacterium sp. MYb32 (high G+C Gram-positive bacteria)	-	ASM297969v1	rotting apple, Kiel, Germany
Microbacterium sp. MYb54 (high G+C Gram-positive bacteria)	-	ASM297951v1	rotting apple, Kiel, Germany
Microbacterium sp. MYb24 (high G+C Gram-positive bacteria)	-	ASM297979v1	rotting apple, Kiel, Germany
Microbacterium sp. MYb62 (high G+C Gram-positive bacteria)	-	ASM297947v1	rotting apple, Kiel, Germany
Microbacterium sp. MYb64 (high G+C Gram-positive bacteria)	-	ASM297949v1	rotting apple, Kiel, Germany
Arthrobacter sp. MYb51 (high G+C Gram-positive bacteria)	-	ASM297957v1	rotting apple, Kiel, Germany
Microbacterium sp. MYb50 (high G+C Gram-positive bacteria)	-	ASM297959v1	rotting apple, Kiel, Germany
Arthrobacter sp. MYb23 (high G+C Gram-positive bacteria)	-	ASM297977v1	rotting apple, Kiel, Germany
Microbacterium sp. MYb43 (high G+C Gram-positive bacteria)	-	ASM297534v1	rotting apple, Kiel, Germany
Microbacterium sp. MYb40 (high G+C Gram-positive bacteria)	-	ASM297537v1	rotting apple, Kiel, Germany
Chryseobacterium sp. MYb7 (CFB group bacteria)	-	ASM297945v1	rotting apple, Kiel, Germany
Microbacterium sp. MYb72 (high G+C Gram-positive bacteria)	-	ASM297941v1	rotting apple, Kiel, Germany
Chryseobacterium sp. JUb44	-	ASM1690713v1	rotting apple, Santeuil, FR
Lelliottia amnigena JUb66	-	ASM375223v2	rotting apple, Santeuil, FR
Pseudomonas berkeleyensis (g-proteobacteria) MSPm1	+	ASM1410976v1	aquifer sediment, Rifle, CO, USA
Comamonas piscis (b-proteobacteria) BIGb0172	+	ASM1410972v1	Rotting Apple, France: Orsay
Stenotrophomonas indicatrix (g-proteobacteria) JUb19	+	ASM1345024v1	Rotting Pear, France: Le Blanc
Pseudomonas lurida (g-proteobacteria) MYb11	+	ASM296683v1	Rotting apple, Germany: Kiel
Achromobacter spanius (b-proteobacteria) MYb73	+	ASM296679v1	Rotting apple, Germany: Kiel
Pseudomonas sp. MYb193 (g-proteobacteria)	+	ASM296677v1	compost, Germany: Roxel
Stenotrophomonas sp. MYb57 (g-proteobacteria)	+	ASM296681v1	Rotting apple, Germany: Kiel
Bacillus cereus (firmicutes) MYb212	+	ASM297641v1	compost, Germany: Roxel
Bacillus cereus (firmicutes) MYb220	+	ASM297639v1	compost, Germany: Roxel
Pseudomonas poae (g-proteobacteria) MYb114	+	ASM298019v1	Rotting apple, Germany: Munster
Pseudomonas poae (g-proteobacteria) MYb117	+	ASM298013v1	Rotting apple, Germany: Munster
Pseudomonas lurida (g-proteobacteria) MYb16	+	ASM298001v1	Rotting apple, Germany: Kiel
Pseudomonas lurida (g-proteobacteria) MYb12	+	ASM298010v1	Rotting apple, Germany: Kiel
Pseudomonas lurida (g-proteobacteria) MYb1	+	ASM298021v1	Rotting apple, Germany: Kiel
Pseudomonas lurida (g-proteobacteria) MYb22	+	ASM297988v1	Rotting apple, Germany: Kiel
Pseudomonas lurida (g-proteobacteria) MYb17	+	ASM297998v1	Rotting apple, Germany: Kiel
Pseudomonas trivialis (g-proteobacteria) MYb75	+	ASM297529v1	Rotting apple, Germany: Kiel
Pseudomonas cedrina (g-proteobacteria) MYb184	+	ASM298002v1	compost, Germany: Roxel
Pseudomonas sp. MYb60 (g-proteobacteria)	+	ASM297955v1	Rotting apple, Germany: Kiel
Pseudomonas sp. MYb13 (g-proteobacteria)	+	ASM298007v1	Rotting apple, Germany: Kiel
Pseudomonas sp. MYb2 (g-proteobacteria)	+	ASM297995v1	Rotting apple, Germany: Kiel
Achromobacter sp. MYb9 (b-proteobacteria)	+	ASM297527v1	Rotting apple, Germany: Kiel
Pseudomonas sp. MYb187 (g-proteobacteria)	+	ASM297918v1	compost, Germany: Roxel
Bacillus sp. MYb78 (firmicutes)	+	ASM297511v1	Rotting apple, Germany: Kiel
Pseudomonas sp. MYb3 (g-proteobacteria)	+	ASM297973v1	Rotting apple, Germany: Kiel
Brevundimonas sp. MYb52 (a-proteobacteria)	+	ASM297953v1	Rotting apple, Germany: Kiel
Pseudomonas sp. MYb115 (g-proteobacteria)	+	ASM298015v1	Rotting apple, Germany: Munster
Bacillus sp. MYb56 (firmicutes)	+	ASM297644v1	Rotting apple, Germany: Kiel
Bacillus sp. MYb209 (firmicutes)	+	ASM297517v1	compost, Germany: Roxel
Brevundimonas sp. MYb46 (a-proteobacteria)	+	ASM297961v1	Rotting apple, Germany: Kiel
Brevundimonas sp. MYb31 (a-proteobacteria)	+	ASM297533v1	Rotting apple, Germany: Kiel
Stenotrophomonas sp. MYb238 (g-proteobacteria)	+	ASM949653v1	Rotting apple, Germany: Kiel
Brevundimonas sp. MYb33 (a-proteobacteria)	+	ASM297970v1	Rotting apple, Germany: Kiel
Sphingomonas molluscorum JUb134	+	ASM434150v2	Rotting stem, France: Santeuil
