# Supplementary material for: Bacteria producing the bioplastic polyhydroxybutyrate kill the nematode Caenorhabditis elegans
Source: PLoS Biol. 2026 Apr 10;24(4):e3003748. doi: 10.1371/journal.pbio.3003748 (PMC13108865; doi:10.1371/journal.pbio.3003748)
Supplement: S4 Table — (XLSX) [file pbio.3003748.s005.xlsx]

## Sheet: Sheet1
Oligo	Forward primer 5'->3'	Reverse primer 5'->3'	Description	Source
nuc-1 F/R	TGG AGA GAG AGA GAG ACA AGA AG	ATC CAC GTA GTA CCA TGC AAC	Primers to genotype the nuc-1 point mutant and deletions	This study; Azenta Life Sciences
phaCAB_pZS2-T7 F/R	GAG GAG AAA GGT ACC ATG GCT TCG GTA GCT TCT TGG G	GGT GGT CTG CAC ATG CAC TGA GCT TAA TTA GCT GAG	Primers to clone phaCAB operon from Comamonas into the pZS2-T7 vector	This study; Azenta Life Sciences
pZS2-T7 F/R	GCT TAA TTA GCT GAG TCT AGA GGC ATC AAA	GGG GAA TTC ATT AAA GAG GAG AAA GGT ACC	Primers to amplify the pZS2-T7 vector backbone	This study; Azenta Life Sciences
phaP_pGG52 F/R	ACA CCG TTT TCA TCT GTG CAG TAA TAC GAC TCA CTA TAG GGG AAT TCA TTA AAG	GAG TAA ACT TGG TCT GAC AGT CAG CTT TTG CGG CTG CT	Primers to clone phaP into the pGG52 vector	This study; Azenta Life Sciences
pUC_pGG52 F/R	CCA GCA GCC GCA AAA GCT GAC TGT CAG ACC AAG TTT ACT CAT ATA TAC	CGA GCT TGC GAG GGT GCT ACT TTC CAT AGG CTC CGC C	Primers to clone pUC origin from pUC19 vector into pGG52	This study; Azenta Life Sciences
pBBR1MCS F/R	CCA AGC CAC AGG GCT GCC ACG CCC CAA GCT TGA TAT CGA ATT CCT GCA GC	ATG GAG TCC CAC AGG CGG CGG AAG AAT CGA TAC CGT CGA CCT CGA	Primers to amplify the pBBR1MCS-2 vector backbone	This study; Azenta Life Sciences
rpsL_promoter F/R	GTC AAG CTG TTC GAT GCC GG	ACG TTT GGG GAC TTC GCG ACG	Primers to amplify the rpsL promoter region from Comamonas gDNA	This study; Azenta Life Sciences
rpsL_promoter_pBBR1MCS F/R	CCC CCT CGA GGT CGA CGG TAT CGA TTC TTC CGC CGC CTG TGG GAC	TGA TAA CGT CTT CGC TAC TCG CCA TAT ATA CGT CCC TAA ACG TAA AAA ACG	Nested primers to clone the rpsL promoter into pBBR1MCS-2	This study; Azenta Life Sciences
llpP_terminator F/R	GGT CAG CGG CTC CAT TTT GG	ACT TGC TGA ACC TGC TGG AA	Primers to amplify the llpP terminator region from Comamonas gDNA	This study; Azenta Life Sciences
llpP_terminator_pBR1MCS F/R	AGG TCG TCA CTC CAC CGG TGC TTA ATT CTC TGC GCC CGA TTG GGC CGC CC	GCT GCA GGA ATT CGA TAT CAA GCT TGG GGC GTG GCA GCC CTGT	Nested primers to clone the llpP terminator into pBBR1MCS-2	This study; Azenta Life Sciences
RFP_pBR1MCS F/R	CGT TTT TTA CGT TTA GGG ACG TAT ATA TGG CGA GTA GCG AAG ACG TTA TCA	GGG CGG CCC AAT CGG GCG CAG AGA ATT AAG CAC CGG TGG AGT GAC GAC CT	Primers to clone RFP (R38W, E93G) from pBbS8k into pBBR1MCS-2	This study; Azenta Life Sciences
pDR9 F/R	GAC CAG CAG CCG CAA AAG CGG CGC CTC CGC CGG TAG CGG CAG CGC CAT GGC GAG TAG CGA AGA CGT	GAG TGC AGC TGC ACC TGA AAC TTC ATA TAC GTC CCT AAA CGT AAA AAA CGA AAA C	Primers to amplify pDR9 plasmid backbone	This study; Azenta Life Sciences
phaP_pDR9 F/R	GTT TTC GTT TTT TAC GTT TAG GGA CGT ATA TGA AGT TTC AGG TGC AGC TGC ACT C	ACG TCT TCG CTA CTC GCC ATG GCG CTG CCG CTA CCG GCG GAG GCG CCG CTT TTG CGG CTG CTG GTC	Primers to clone phaP from Comamonas with added linker sequence into pDR9	This study; Azenta Life Sciences
ARB1	GGC CAC GCG TCG ACT AGT CAN NNN NNN NNN AGA G		Primer to genotype Comamonas mutants from the transposon based mutant collection	Watson et al., 2014 [28898637]
ARB2	GGC CAC GCG TCG ACT AGT AC		Primer to genotype Comamonas mutants from the transposon based mutant collection	Watson et al., 2014 [28898637]
ARB3	GGC CAC GCG TCG ACT AGT CAN NNN NNN NNN GAT AT		Primer to genotype Comamonas mutants from the transposon based mutant collection	Watson et al., 2014 [28898637]
TnM30 Rnd1	CAC CGC TGC GTT CGG TCA AGG TTC		Primer to genotype Comamonas mutants from the transposon based mutant collection	Watson et al., 2014 [28898637]
BTK30 Rnd2	CGA ACC GAA CAG GCT TAT GTC AAT TC		Primer to genotype Comamonas mutants from the transposon based mutant collection	Watson et al., 2014 [28898637]
