# Supplementary material for: Bacteria producing the bioplastic polyhydroxybutyrate kill the nematode Caenorhabditis elegans
Source: PLoS Biol. 2026 Apr 10;24(4):e3003748. doi: 10.1371/journal.pbio.3003748 (PMC13108865; doi:10.1371/journal.pbio.3003748)
Supplement: S5 Table — (XLSX) [file pbio.3003748.s006.xlsx]

## Sheet: Sheet1
Plasmid	Description	Source	Identifier
pZS2-T7	E. coli expression plasmid with T7 promoter driving YFP; Kanamycin resistant	Robert Brewster; This study	N/A
pGG52	E. coli expression plasmid with T7 promoter driving the phaCAB operon from Comamonas; Kanamycin resistant	This study	N/A
pGG55	E. coli expression plasmid with T7 promoter driving phaCAB and phaP from Comamonas with high copy number pUC origin; Kanamycin resistant	This study	N/A
pBBR1MCS-2	General gram-negative expression vector with blue/white selection and lac promoter; Kanamycin resistant	(Kovach et al,. 1995)[8529885]	Addgene plasmid# 85168
pDR9	Comamonas rpsL promoter driving RFP in pBBR1MCS-2 backbone; kanamycin resistant	This study	N/A
pDR14	Comamonas rpsL promoter driving PhaP::RFP in pBBR1MCS-2 backbone; kanamycin resistant	This study	N/A
pBbS8k-RFP	E. coli expression plasmid with pBAD promoter driving RFP; kanamycin resistant	Lee et al., 2011 [21933410]	Addgene plasmid# 35276
